# Supplementary material for: Stimulus-independent and stimulus-dependent neural networks underpin placebo analgesia responsiveness in humans
Source: Commun Biol. 2023 May 27;6:569. doi: 10.1038/s42003-023-04951-7 (PMC10224990; doi:10.1038/s42003-023-04951-7)
Supplement: Supplementary file 4 — Supplementary Data 1 [file 42003_2023_4951_MOESM4_ESM.xlsx]

## Sheet: WSC Connectivity
	WSC Clusters Figure 2 B
	R_mPFC-18 values	Control	Lidocaine
Mean	Responder	0.028263	-0.0165242
	Nonresponder	0.0077298	0.0100037
SE		0.0107847	0.00686738
		0.0057385	0.00870205
	R_PH-8 values	Control	Lidocaine
Mean	Responder	0.028263	-0.0070795
	Nonresponder	0.0263511	0.0152436
SE		0.00634499	0.0064895
		0.009689	0.00717183
	R_MeA-13 values	Control	Lidocaine
Mean	Responder	0.0241105	-0.00789951
	Nonresponder	0.0174762	0.0140207
SE		0.00679871	0.00817915
		0.00746803	0.00450395
	L_dlPFC27 values	Control	Lidocaine
Mean	Responder	-0.00730906	0.0255878
	Nonresponder	0.0135523	0.0106052
SE		0.00727273	0.00743815
		0.00536439	0.00598164
	PPI Values from WSC Clusters
	R_mPFC-18 values	Control	Lidocaine
Mean	Responder	-0.11395	-0.148673
	Nonresponder	-0.0900155	-0.0942365
SE		0.0919569	0.0958861
		0.101094	0.0657372
	R_PH-8 values	Control	Lidocaine
Mean	Responder	-0.240563	-0.0832834
	Nonresponder	-0.0815878	-0.0843789
SE		0.218696	0.277081
		0.154884	0.127651
	R_MeA-13 values	Control	Lidocaine
Mean	Responder	0.216032	0.324481
	Nonresponder	0.0479029	0.160201
SE		0.135628	0.13538
		0.121047	0.0677187
	L_dlPFC27 values	Control	Lidocaine
Mean	Responder	0.129332	0.192971
	Nonresponder	0.100734	0.0481965
SE		0.0951792	0.0908957
		0.0985958	0.0912176

## Sheet: PPI Connectivity
	PPI Clusters Figure 2 D
	rACC20 values	Control	Lidocaine	Ttest
Mean	Responder	-0.134081	0.335007	0.000973837
	Nonresponder	-0.040282	0.0720945	0.215384
SE		0.0616997	0.102717
		0.0596263	0.0719983
	SMA37 values	Control	Lidocaine	Ttest
Mean	Responder	-0.254532	0.584526	0.00123938
	Nonresponder	-0.295442	-0.0328807	0.219751
SE		0.12614	0.102717
		0.120853	0.0719983
	L_S1+46 values	Control	Lidocaine	Ttest
Mean	Responder	-0.432598	0.379473	0.000187662
	Nonresponder	-0.280105	0.252665	0.00442567
SE		0.152768	0.130405
		0.133517	0.133816
	L_AI11 values	Control	Lidocaine	Ttest
Mean	Responder	-0.229895	0.390314	0.0019922
	Nonresponder	-0.311931	-0.16874	0.401887
SE		0.126229	0.107117
		0.105767	0.139956
	WSC Values from PPI Clusters
	rACC20 values	Control	Lidocaine	Ttest
Mean	Responder	0.0941613	0.18366	0.343077
	Nonresponder	-0.100715	-0.00280821	0.375663
SE		0.152276	0.168029
		0.110352	0.116838
	SMA37 values	Control	Lidocaine	Ttest
Mean	Responder	1.84994	1.72539	0.653045
	Nonresponder	1.44923	1.44782	0.994371
SE		0.337817	0.335348
		0.176385	0.199173
	L_S1+46 values	Control	Lidocaine	Ttest
Mean	Responder	0.575621	0.402242	0.433661
	Nonresponder	0.344262	0.160339	0.70043
SE		0.202683	0.211187
		0.383946	0.273556
	L_AI11 values	Control	Lidocaine	Ttest
Mean	Responder	1.27716	1.29268	0.932356
	Nonresponder	1.07171	1.24977	0.54273
SE		0.215223	0.226565
		0.261136	0.211608

## Sheet: DCM
	STIMULUS INDEPENDENT SYSTEM					STIMULUS DEPENDENT SYSTEM
	1,3	3,3	4,3	6,3		2,6	6,3
	ACC-PAG	PAG-PAG	L_Hypo-PAG	R_Hypo-PAG		Nacc-rACC	rACC-PAG
	-0.0054	-0.0479775	0.0529604	0.0446931		0.162348	0.241579
	0.057	-0.0530061	-0.00576407	-0.00728711		0.301085	0.367044
	0.051	-0.227288	0.0795404	-0.0111819		0.0912482	-0.0557767
	0.0281062	-0.118118	0.00699674	-0.0110025		-0.0871393	0.405098
	0.0026037	-0.205267	-0.00165565	0.0352793		0.321692	0.357493
	0.0760783	-0.0575395	0.0132325	0.00659448		0.293375	0.0597623
	0.0460371	-0.0680091	0.0510739	0.0330274		0.0550751	0.177259
	0.128948	-0.0931722	0.0721626	0.0126395		0.182946	0.453093
	0.00718297	-0.0867895	0.0184914	0.0160106		-0.0489087	-0.0764462
	0.181286	-0.13042	0.0603616	0.0555407		-0.211567	0.184994
	0.0922757	-0.119535	0.0747069	-0.0894295		0.313197	0.153014
	0.13881	-0.119086	0.0318333	0.0201525		0.175826	-0.0156719
	-0.00618054	-0.0575437	0.0423558	0.0298697		-0.118295	0.204443
	0.0512439	-0.14081	0.0150571	0.127598		0.0891597	0.245383
	0.0407826	-0.10013	0.02328	0.0188467		0.045048	0.565599
	0.0719047	-0.0675844	0.00409831	0.0207153		-0.0761315	0.00206386
	0.0267623	-0.120128	-0.0169276	-0.00807241		0.0846981	-0.116335
	0.133016	-0.221182	-0.0907727	0.0362106		0.142883	0.323509
	0.0910657	-0.108769	-0.016179	-0.000778075		0.16759	0.061291
	0.1001	-0.108315	0.0138445	-0.0190953		0.204303	0.209994
	0.0932573	-0.0886487	0.053581	0.0402835		0.116748	0.196496
	-0.1251	-0.0920257	0.0497165	0.0450768		0.282402	-0.00984849
	0.112	-0.230621	-0.0664299	-0.0193851		0.129669	-0.124018
	0.0561687	-0.115738	0.0202419	0.0163612		0.113794	0.165653
	0.0781	-0.0920368	0.0906496	0.0849572		-0.0533172	0.237356
	0.1012	-0.0937443	0.0874564	0.0415506		0.0740735	-0.126732
	0.0891	-0.130528	0.0479734	0.135193		0.221529	0.13184
	0.1537	-0.250676	0.0989984	0.0871985		0.00711317	-0.0467293
	0.00118762	-0.196756	0.119225	0.0607729		0.164377	0.0934633
	0.0212	-0.155968	0.0351205	0.080939		-0.108029	0.00654673
	0.0601932	-0.180174	0.0101661	0.0250863		0.0743673	0.110188
	-0.0977846	-0.0745257	0.0333871	0.00130634		-0.258649	-0.0883519
	-0.0773478	-0.111479	0.0678144	0.0625729		-0.223889	0.326055
	0.0597749	-0.180948	0.062099	0.0503141		0.036467	0.000143796
	-0.117089	-0.276987	0.11121	0.0710181		0.335254	0.00692387
	0.0694952	-0.157586	0.0508909	0.0323378		0.0279192	-0.232108
	0.00931296	-0.241007	0.052011	0.0534417		-0.178977	-0.110614
	0.021109	-0.0573608	0.0559821	0.0526223		-0.064138	-0.144461
	-0.0147931	-0.127454	0.144952	0.0189435		0.00103121	0.091495
	-0.0996427	-0.136533	0.0353431	0.03108		0.15551	0.289572
	0.127493	-0.088798	-0.000633502	0.0123944		-0.233072	-0.542224
	-0.171033	-0.225595	-0.0145877	0.0464937		0.0835831	-0.0661562
	0.0783567	-0.220905	0.0732589	0.0283768		0.0937442	0.258282
	0.00520022	-0.106214	0.0512166	0.0528994		-0.422391	0.359663
	0.0347357	-0.171699	0.0133193	0.0333675		-0.217443	-0.278323
	0.00677391	-0.0984182	0.0571502	0.0623642		0.140191	0.324222
	0.00257381	-0.151788	0.0566628	0.0496344		-0.0100414	0.0332915
	ACC-PAG	PAG-PAG	L_Hypo-PAG	R_Hypo-PAG		Nacc-rACC	rACC-PAG
R	0.0621419	-0.111396	0.0229656	0.016696		0.113072	0.17882
NR	0.0135893	-0.154085	0.0527621	0.0485893		-0.00935114	0.0206971
Ttest	0.033062	0.0181453	0.0247812	0.00566625		0.0180232	0.0130948

## Sheet: Mediation
X	M	Y
1	0.0611999	-0.0702755
1	-0.00257104	0.326511
1	0.0131275	0.478093
1	0.040719	0.57393
1	0.100305	-0.700421
1	0.0339518	-1.43252
1	0.00114218	0.209819
1	0.0338661	0.141937
1	0.0242729	-0.21725
1	-0.0380934	-0.24831
1	0.0104475	1.55957
1	0.116909	0.168632
1	0.000607127	0.261445
1	0.0552429	-0.0194948
1	0.0582857	-0.381983
1	-0.0416516	0.956577
1	0.000396158	0.289343
1	0.0349539	-0.06734
1	-0.0307824	0.661425
1	0.072241	0.257634
1	-0.023267	0.497115
1	-0.0509143	-0.229018
1	0.131725	0.401114
-1	0.101963	0.248782
-1	-0.00289443	-0.97992
-1	0.0355655	0.77452
-1	0.00966474	0.144729
-1	0.0704464	0.0455532
-1	0.0140548	0.00842565
-1	0.002209	0.562955
-1	0.0148207	0.377397
-1	-0.042976	1.16654
-1	0.0863365	0.381588
-1	0.016543	0.675559
-1	0.0327988	-0.0846567
-1	-0.00907592	-0.721335
-1	-0.00264871	0.381418
-1	0.00963913	0.174324
-1	0.0299394	0.235884
-1	-0.0302438	0.0797994
-1	0.008187	-1.14743
-1	0.0478409	-1.10327
-1	-0.0163438	-0.0437381
-1	0.0169769	0.309922
-1	-0.0462808	0.361801
-1	0.0189378	1.0947
-1	0.000385125	0.246627
